# Supplementary material for: Detecting adherence to the recommended childhood vaccination schedule from user-generated content in a US parenting forum
Source: PLoS Comput Biol. 2021 Apr 26;17(4):e1008919. doi: 10.1371/journal.pcbi.1008919 (PMC8075195; doi:10.1371/journal.pcbi.1008919)
Supplement: S1 Spreadsheet — (XLSX) [file pcbi.1008919.s007.xlsx]

## Sheet: Sheet1
state	RSU	ASU	RSU (%)	ASU (%)	RSU + ASU
AL	34	31	0.523077	0.476923	65
AK	10	27	0.27027	0.72973	37
AZ	91	123	0.425234	0.574766	214
AR	26	30	0.464286	0.535714	56
CA	217	467	0.317251	0.682749	684
CO	65	115	0.361111	0.638889	180
CT	32	34	0.484848	0.515152	66
DE	3	11	0.214286	0.785714	14
DC	23	14	0.621622	0.378378	37
FL	133	220	0.376771	0.623229	353
GA	62	137	0.311558	0.688442	199
HI	16	10	0.615385	0.384615	26
ID	19	27	0.413043	0.586957	46
IL	88	142	0.382609	0.617391	230
IN	49	68	0.418803	0.581197	117
IA	37	33	0.528571	0.471429	70
KS	20	50	0.285714	0.714286	70
KY	43	29	0.597222	0.402778	72
LA	28	31	0.474576	0.525424	59
ME	16	36	0.307692	0.692308	52
MD	55	66	0.454545	0.545455	121
MA	58	61	0.487395	0.512605	119
MI	78	141	0.356164	0.643836	219
MN	65	91	0.416667	0.583333	156
MS	9	13	0.409091	0.590909	22
MO	82	64	0.561644	0.438356	146
MT	13	13	0.5	0.5	26
NE	23	37	0.383333	0.616667	60
NV	29	42	0.408451	0.591549	71
NH	18	14	0.5625	0.4375	32
NJ	78	108	0.419355	0.580645	186
NM	20	27	0.425532	0.574468	47
NY	110	193	0.363036	0.636964	303
NC	76	102	0.426966	0.573034	178
ND	6	9	0.4	0.6	15
OH	110	131	0.456432	0.543568	241
OK	39	55	0.414894	0.585106	94
OR	38	75	0.336283	0.663717	113
PA	117	124	0.485477	0.514523	241
RI	7	8	0.466667	0.533333	15
SC	22	40	0.354839	0.645161	62
SD	12	9	0.571429	0.428571	21
TN	38	79	0.324786	0.675214	117
TX	236	301	0.439479	0.560521	537
UT	27	50	0.350649	0.649351	77
VT	5	8	0.384615	0.615385	13
VA	65	73	0.471014	0.528986	138
WA	93	148	0.385892	0.614108	241
WV	15	20	0.428571	0.571429	35
WI	71	70	0.503546	0.496454	141
WY	6	7	0.461538	0.538462	13
